# Supplementary material for: Structure-Based Multi-Targeted Molecular Docking and Dynamic Simulation of Soybean-Derived Isoflavone Genistin as a Potential Breast Cancer Signaling Proteins Inhibitor
Source: Life (Basel). 2023 Aug 13;13(8):1739. doi: 10.3390/life13081739 (PMC10455564; doi:10.3390/life13081739)
Supplement: Supplementary file 1 [file life-13-01739-s001.zip]

Archive with 1 entries (1 files):
- life-2488374-supplementary.pdf
